# Supplementary material for: Impact of the COVID-19 Pandemic on Pediatric Neuropsychiatric Disorders: A Retrospective Study at a Single Center for Child Neurology and Psychiatry
Source: Children (Basel). 2026 Jul 14;13(7):926. doi: 10.3390/children13070926 (PMC13407024; doi:10.3390/children13070926)
Supplement: Supplementary file 1 [file children-13-00926-s001.zip]

Archive with 1 entries (1 files):
- children-4378981-supplementary.pdf
